# Supplementary material for: U-Th and U-Pb geochronology of Quaternary carbonates
Source: Natl Sci Rev. 2025 Mar 4;12(9):nwaf078. doi: 10.1093/nsr/nwaf078 (PMC12342553; doi:10.1093/nsr/nwaf078)
Supplement: nwaf078_Supplemental_File [file nwaf078_supplemental_file.xlsx]

## Sheet: refs
Refs in this file:
Bajo P, Drysdale RN, Woodhead JD et al. Persistent influence of obliquity on ice age terminations since the Middle Pleistocene transition. Science 2020; 367: 1235-9. https://doi.org/10.1126/science.aaw1114.
Cheng, H., Edwards, R.L., Broecker, W.S., Denton, G.H., Kong, X., Wang, Y., Zhang, R., Wang, X., 2009. Ice Age Terminations. Science 326, 248–252. https://doi.org/10.1126/science.1177840
Cheng H, Edwards RL, Sinha A et al. The Asian monsoon over the past 640,000 years and ice age terminations. Nature 2016; 534: 640-6. https://doi.org/10.1038/nature18591.
Dong Jinguo, Wang Yongjin, Hai Cheng, et al. 2010. A high-resolution stalagmite record of the Holocene East Asian monsoon from Mt Shennongjia, central China. The Holocene 20, 257–264. https://doi.org/10.1177/0959683609350393
Niu XW, Wang J, Kang L et al. Millennial-scale variability of the Asian summer monsoon over the last 690,000 years: Insights from cave records. Sci. Bull 2025; in review.
Wang, Y., Cheng, H., Edwards, R.L., Kong, X., Shao, X., Chen, S., Wu, J., Jiang, X., Wang, X., An, Z., 2008. Millennial- and orbital-scale changes in the East Asian monsoon over the past 224,000 years. Nature 451, 1090–1093. https://doi.org/10.1038/nature06692
Woodhead J, Pickering R. Beyond 500 ka: Progress and prospects in the U-Pb chronology of speleothems, and their application to studies in palaeoclimate, human evolution, biodiversity and tectonics. Chem Geol 2012; 322-323: 290-9. https://doi.org/10.1016/j.chemgeo.2012.06.017.

## Sheet: B_U-Pb Ages
Age/ka	error(2σ ka)	% error woodhead 2012			Age/ka	error(2σ ka)	% error Bajo			Age/ka	error(2σ ka)	% error Bajo ID single			age (ma)	error+	error-	% error+	% error-	ID SB		LA XJTU	sample	age (ma)	error+	error-	% error+	% error-
255	~		Woodhead et al., 2012 and refs therein ID ages		874	19	0.0217391	Bajo et al., 2020, S, ID isochron ages		810	11	0.0135802	Bajo et al., 2020, S, ID single aliquot ages		621	11	13	0.0177134	0.020934	SB16-2 Niu et al., 2025		Niu et al., 2025	SB16-2	614	20	24	0.0325733	0.0390879
248	10	0.0403226			887	13	0.0146561			811	12	0.0147965			679	9.6	11.5	0.0141384	0.0169367					614	39	50	0.0635179	0.0814332
333	79	0.237237			893	15	0.0167973			817	12	0.0146879			697	63	82	0.0903874	0.117647					627	35	44	0.0558214	0.0701754
267	1	0.00374532			894	11	0.0123043			811	10	0.0123305												616	96	125	0.155844	0.202922
291	1	0.00343643			907	12	0.0132304			813	12	0.0147601												639	56	71	0.0876369	0.111111
340	2	0.00588235			934	13	0.0139186			816	9	0.0110294												672	13	16	0.0193452	0.0238095
2240	70	0.03125			932	14	0.0150215			809	11	0.013597												630	54	69	0.0857143	0.109524
2350	100	0.0425532			949	16	0.0168599			820	7	0.00853659												643	36	45	0.0559876	0.0699844
2030	20	0.00985222			915	90	0.0983607			813	12	0.0147601												658	19	24	0.0288754	0.0364742
2020	70	0.0346535			948	37	0.0390295			814	11	0.0135135												662	29	36	0.0438066	0.0543807
3100	70	0.0225806			958	16	0.0167015			843	12	0.0142349												659	28	35	0.0424886	0.0531108
2980	90	0.0302013			961	12	0.012487			836	9	0.0107656										Unpublished	SB22-14	832	20	14	0.0240385	0.0168269
					978	14	0.0143149			823	11	0.0133657												914.9	8.5	4	0.00929063	0.00437206
										833	12	0.0144058												1089	7.5	6.1	0.00688705	0.00560147
										828	11	0.013285											SB22-15	788.6	9.7	8.6	0.0123003	0.0109054
										838	12	0.0143198												814.4	1.5	6	0.00184185	0.00736739
										839	13	0.0154946											SB22-16	778.1	7.2	5.4	0.00925331	0.00693998
										840	12	0.0142857												800.9	6.7	7.3	0.00836559	0.00911475
										841	13	0.0154578												806.2	7.1	7.8	0.00880675	0.00967502
										837	12	0.0143369												812.8	6.9	7.5	0.00848917	0.00922736
										841	14	0.0166468												803	6.8	7.1	0.00846824	0.00884184
										844	11	0.0130332												789.5	8.1	8.7	0.0102597	0.0110196
										840	12	0.0142857												822.3	7.8	8.4	0.00948559	0.0102152
										856	17	0.0198598												787.9	7.4	7.6	0.00939205	0.00964589
										849	13	0.0153121												802.7	9.7	9.4	0.0120842	0.0117105
										863	18	0.0208575												824.2	14.6	8.1	0.0177141	0.00982771
										875	13	0.0148571												818.1	7.6	8.2	0.00928982	0.0100232
										877	10	0.0114025												802.1	8.9	5.8	0.0110959	0.00723102
										876	10	0.0114155											SB22-17	801.1	1.6	0.9	0.00199725	0.00112346
										872	13	0.0149083												718	17	19	0.0236769	0.0264624
										869	9	0.0103567												801.5	12.1	9.9	0.0150967	0.0123518
										868	10	0.0115207												875.9	2.7	9	0.00308254	0.0102751
										871	7	0.00803674												914.6	3.1	1.2	0.00338946	0.00131205
										863	8	0.00926999												912.7	1.4	3.9	0.00153391	0.00427304
										881	12	0.0136209
										872	22	0.0252294										Niu et al., 2025	CZD13	596.5	2.3	1.6	0.00385583	0.00268231
										875	10	0.0114286												590.5	2.9	3.1	0.00491109	0.00524979
										884	33	0.0373303												591.6	3.2	3.6	0.00540906	0.00608519
										893	15	0.0167973												598.4	3.4	3.7	0.00568182	0.00618316
										885	10	0.0112994												609.1	3.4	3.7	0.00558201	0.00607454
										881	17	0.0192963												605.2	3.3	3.6	0.00545274	0.00594845
										929	28	0.0301399												609.4	3.5	3.8	0.00574335	0.00623564
										895	9	0.0100559												611.8	3.7	3	0.00604773	0.00490356
										889	11	0.0123735												608.4	3.4	3.7	0.00558843	0.00608153
										891	7	0.00785634												628.2	3.7	4.1	0.00588984	0.00652658
										892	21	0.0235426												620	3.4	3.6	0.00548387	0.00580645
										898	13	0.0144766												629.1	3.8	4.2	0.00604038	0.0066762
										903	8	0.00885936												630.3	3.9	4.2	0.00618753	0.00666349
										898	32	0.0356347												646.8	1.5	0.9	0.00231911	0.00139147
										889	11	0.0123735												647.8	4.1	4.5	0.00632911	0.00694659
										910	10	0.010989												652.4	4.3	4.7	0.00659105	0.00720417
										919	15	0.0163221												655.5	4.1	4.6	0.00625477	0.00701754
										904	12	0.0132743												656.5	4.2	4.6	0.00639756	0.00700685
										903	12	0.013289												660.7	4.3	4.6	0.00650825	0.00696231
										911	14	0.0153677												668.6	3	2.4	0.00448699	0.00358959
										902	12	0.0133038												673.8	4.5	4.8	0.00667854	0.00712378
										902	12	0.0133038												678.4	4.5	4.9	0.00663325	0.00722288
										907	9	0.00992282												684.6	4.9	5.4	0.00715746	0.00788782
										919	13	0.0141458												680	4.7	5	0.00691176	0.00735294
										914	11	0.012035												690.9	4.3	3.1	0.00622377	0.0044869
										907	9	0.00992282												695	5.2	5.7	0.00748201	0.00820144
										923	14	0.0151679
										916	11	0.0120087
										923	13	0.0140845
										912	17	0.0186404
										919	15	0.0163221
										938	108	0.115139
										931	11	0.0118153
										919	22	0.0239391
										936	14	0.0149573
										920	31	0.0336957
										930	57	0.0612903
										943	14	0.0148462
										931	20	0.0214823
										935	52	0.055615
										947	33	0.0348469
										950	82	0.0863158
										946	34	0.0359408
										941	15	0.0159405
										951	43	0.0452156
										952	22	0.0231092
										946	14	0.0147992
										979	68	0.0694586
										964	27	0.0280083
										942	18	0.0191083
										902	12	0.0133038
										902	12	0.0133038
										907	9	0.00992282
										919	13	0.0141458
										914	11	0.012035
										907	9	0.00992282
										923	14	0.0151679
										916	11	0.0120087
										923	13	0.0140845
										912	17	0.0186404
										919	15	0.0163221
										938	108	0.115139
										931	11	0.0118153
										919	22	0.0239391
										936	14	0.0149573
										920	31	0.0336957
										930	57	0.0612903
										943	14	0.0148462
										931	20	0.0214823
										935	52	0.055615
										947	33	0.0348469
										950	82	0.0863158
										946	34	0.0359408
										941	15	0.0159405
										951	43	0.0452156
										952	22	0.0231092
										946	14	0.0147992
										979	68	0.0694586
										964	27	0.0280083
										942	18	0.0191083

## Sheet: B_U-Th ages 
Ref	Sample	Distance	230Th	Age(ky)
	Number	(mm)	(corrected)	error	% error
Wang et al., 2008	SB3-1	1	11.1	0.1	0.00900901
	SB3-11	11	13.5	0.1	0.00740741
	SB3-91	91	15.1	0.1	0.00662252
	SB3-135	135	17.7	0.1	0.00564972
	SB25-2-1	1	127	0.9	0.00708661
	SB25-2-295	295	129	1.2	0.00930233
	SB25-2-348	348	129.5	1.2	0.00926641
	SB25-2-389	389	129.6	0.9	0.00694444
	SB25-2-420	420	130.3	1	0.0076746
	SB25-2-469	469	132.5	0.8	0.00603774
Cheng et al., 2009	Sb25-195	195	127.3	0.1	0.000785546
	Sb25-280	280	128.2	0.1	0.000780031
	Sb25-311	311	128.3	0.1	0.000779423
	Sb25-333	333	128.9	0.1	0.000775795
	Sb25-355	355	129	0.1	0.000775194
	Sb25-381	381	129	0.1	0.000775194
	Sb25-405	405	130.4	0.1	0.000766871
	Sb25-460	460	131.9	0.1	0.00075815
Wang et al., 2008	SB24-73	73	155.5	2.5	0.0160772
	SB24-114	114	162.2	1.6	0.00986436
	SB24-125	125	166.5	1.4	0.00840841
	SB24-152	152	172.7	1.5	0.00868558
	SB24-155	155	182.4	1.6	0.00877193
	SB24-160	160	184.8	1.9	0.0102814
	SB24-259	259	191.8	1.8	0.00938478
	SB24-264	264	203.7	8	0.0392734
	SB24-336	336	209.3	2.2	0.0105112
	SB23-79	79	98.9	0.9	0.0091001
	SB23-88	88	100.1	1.3	0.012987
	SB23-126	126	105.4	0.8	0.00759013
	SB23-156	156	108.9	1.1	0.010101
	SB23-178	178	110.8	2	0.0180505
	SB23-203	203	113.4	1	0.00881834
	SB23-228	228	116.8	1.1	0.00941781
	SB23-244	244	119.4	1.3	0.0108878
	SB23-261	261	121.6	1	0.00822368
	SB23-314	314	122.2	1.4	0.0114566
	SB23-358	358	124.4	1.5	0.0120579
	SB23-380	380	126.2	1.5	0.0118859
	SB23-400	400	127.2	1	0.00786164
Wang et al., 2008	SB11-16	16	129.3	0.7	0.00541377
	SB11-38	38	130.2	0.8	0.00614439
	SB11-63	63	131.1	1.6	0.0122044
	SB11-87	87	136.4	0.9	0.00659824
	SB11-106	106	138.9	1.6	0.0115191
	SB11-118	118	139.1	1.3	0.00934579
	SB11-205	205	152.5	1.5	0.00983607
	SB11-245	245	161.1	1.3	0.00806952
	SB11-254	254	164.7	1.4	0.0085003
	SB11-265	265	167.5	1.4	0.00835821
	SB11-305	305	174	2.2	0.0126437
	SB11-325	325	177.1	1.6	0.00903444
	SB11-354	354	178.9	1.4	0.0078256
	SB11-383	383	184.5	2.2	0.0119241
	SB11-405	405	187.5	2.5	0.0133333
	SB11-465	465	195.9	2.7	0.0137825
	SB11-567	567	199.4	1.7	0.00852558
	SB11-607	607	204.9	1.7	0.00829673
	SB11-615	615	210	1.8	0.00857143
	SB11-618	618	214.8	2.2	0.0102421
	SB11-628	628	216.7	2.1	0.00969082
	SB11-675	675	217.2	2.2	0.0101289
	SB11-725	725	224.4	1.8	0.00802139
Cheng et al., 2009	SB11-717	717	223.7	0.5	0.00223514
	SB11-734	734	224.4	0.5	0.00222816
	SB11-750	750	224.8	0.5	0.0022242
	SB11-765	765	225	0.6	0.00266667
	SB11-775	775	226.3	0.5	0.00220946
	SB11-779	779	227	0.6	0.00264317
	Sb11-786	786	227.7	0.6	0.00263505
	SB11-787	787	227.3	0.6	0.00263968
	SB11-792	792	228.3	0.6	0.00262812
	SB11-795	795	228.8	1.9	0.0083042
Wang et al., 2008	SB34-30	30	103.1	1	0.00969932
	SB34-130	130	103.6	0.5	0.00482625
	SB34-160	160	105.4	0.6	0.0056926
	SB34-310	310	107	0.6	0.00560748
	SB34-410	410	109.4	0.6	0.00548446
	SB42-5	5	133.7	0.7	0.0052356
	SB42-30	30	134.8	1.2	0.00890208
	SB42-70	70	137.5	0.6	0.00436364
	SB42-100	100	139.5	1.2	0.00860215
	SB42-150	150	144.1	1.3	0.00902151
	SB42-165	165	147.9	1.6	0.0108181
	SB42-205	205	158.1	1.4	0.00885515
	SB42-220	220	160	0.9	0.005625
	SB42-250	250	163.9	1	0.00610128
	SB42-290	290	167.9	1.1	0.00655152
	SB42-410	410	176.2	1.3	0.00737798
	SB42-440	440	180.2	1.3	0.00721421
	SB42-570	570	188	1.3	0.00691489
	SB41-110	110	108.1	0.6	0.00555042
	SB41-150	150	114.4	4.5	0.0393357
	SB41-290	290	116.8	0.7	0.00599315
	SB41-345	345	121.9	0.7	0.00574241
	SB41-625	625	127.8	0.8	0.00625978
	SB41-695	695	129.5	0.7	0.00540541
	SB41-805	805	130.7	0.7	0.00535578
	SB41-855	855	134	0.9	0.00671642
	SB41-925	925	138.2	0.9	0.0065123
	SB22-16	16	56.6	0.5	0.00883392
	SB22-20	20	57	0.4	0.00701754
	SB22-34	34	57.3	0.4	0.0069808
	SB22-77	77	59.9	0.6	0.0100167
	SB22-107	107	70	0.6	0.00857143
	SB22-146	146	71.4	0.4	0.00560224
	SB22-173	173	72.7	0.4	0.00550206
	SB22-217	217	74.7	0.6	0.00803213
	SB22-237	237	77.1	0.7	0.00907912
	SB22-257	257	78.8	0.8	0.0101523
	SB22-260	260	84.3	0.7	0.00830368
	SB22-306	306	85.7	0.7	0.00816803
	SB22-314	314	88	0.5	0.00568182
	SB22-341	341	91.3	0.8	0.00876232
	SB22-356	356	92.2	0.5	0.00542299
	SB22-366	366	94	0.6	0.00638298
	SB22-381	381	94.9	0.8	0.00842993
	SB22-384	384	98.6	1.1	0.0111562
	SB25--1-17	17	78	0.9	0.0115385
	SB25-1-48	48	79.1	0.5	0.00632111
	SB25-1-92	92	82.9	0.5	0.00603136
	SB25-1-155	155	87	0.6	0.00689655
	SB25-1-168	168	90.5	0.6	0.00662983
Cheng et al., 2016	SB12-C9-67.5	65	425.073	1.06223	0.00249893
	SB12-15	71	426.188	1.11925	0.00262618
	SB12-14	90	427.292	0.971596	0.00227385
	Sb12-1-100	100	427.156	2.6249	0.00614508
	SB12-13	104	427.307	0.885347	0.00207193
	SB12-12	122	427.184	1.01157	0.00236799
	SB12-11	136	428.373	1.2302	0.0028718
	SB12-10	142	430.863	1.07368	0.00249193
	SB12-8	161	429.58	1.05971	0.00246685
	SB12-C6-167	167	432.228	1.39343	0.00322383
	SB12-7	168	431.098	1.25682	0.0029154
	SB12-6	187	432.006	1.0039	0.00232381
	SB12-5	194	432.289	1.1452	0.00264916
	SB12-C5-215	215	434.434	1.5382	0.0035407
	SB12-4	234	434.845	1.13166	0.00260244
	SB12-C4-272	272	437.129	1.48604	0.00339955
	SB12-3	299	439.618	0.995705	0.00226493
	SB12-C3-313	313	438.931	1.98308	0.00451798
	SB12-2	362	442.536	1.28755	0.00290948
	SB12-C2-372.5	372.5	443.077	1.48884	0.00336023
	SB12-1	412	444.69	1.22306	0.00275037
	Sb12-C1-416	416	445.492	1.45187	0.00325903
	Sb12-420	420	444.213	1.8025	0.00405773
	Sb12-3-450	450	447.998	3.00827	0.00671491
	Sb12-690	700	462.741	4.62476	0.00999427
	SB-14-1	0.3	299.6	2.98103	0.00995001
	SB-14-2	6.2	307.278	3.41997	0.0111299
	SB14-21	8.5	311.325	1.0418	0.00334633
	SB-14-3	8.8	313.075	3.62519	0.0115793
	SB-14-3A	10.2	326.912	3.42314	0.0104711
	SB-14-4	12.8	331.795	3.58397	0.0108018
	SB14-20	13.5	334.782	0.700774	0.00209322
	SB14-19	19.5	356.812	1.2463	0.00349286
	SB-14-5	22	364.787	2.88396	0.00790586
	SB14-18	25.5	370.037	0.939046	0.00253771
	SB-14-6	28.5	375.117	2.87755	0.00767106
	SB14-17	31.5	385.641	1.15372	0.00299169
	SB-14-7A	33.5	391.461	2.70161	0.00690135
	SB-14-7	35.5	396.934	2.84319	0.00716288
	SB-14-7AB	38.5	402.275	3.50985	0.00872501
	SB14-16	39.5	402.637	2.29052	0.0056888
	SB-14-8	40.5	402.251	3.78976	0.00942138
	SB-14-8A	44	403.917	3.8844	0.00961681
	SB14-15	45	406.831	4.99578	0.0122798
	SB-14-9	47.5	409.501	5.99079	0.0146295
	SB14-13	55	417.834	2.05206	0.00491118
	SB14-12-5	62	422.614	2.02468	0.00479085
	SB-14-11	64	425.332	4.44795	0.0104576
	SB14-12-4	69	432.306	2.11333	0.00488851
	SB14-12-3	76	445.287	1.79452	0.00403004
	SB14-12-2	81.5	462.949	3.30619	0.00714157
	SB14-12	88.5	473.019	2.38133	0.00503432
	SB-14-12	91	478.921	7.80023	0.0162871
	SB14-11-6	94.5	483.737	4.4703	0.00924117
	SB14-11-5	99.5	509.48	7.25432	0.0142387
	SB14-11-4	109	531.842	6.2187	0.0116928
	SB14-11-3	112.5	532.904	7.04595	0.0132218
	Sb14-4	118.5	542.93	5.59924	0.010313
	SB14-11-2	122.5	548.713	4.28048	0.00780095
	SB14-10-7	136.5	550.981	4.39657	0.00797953
	SB14-10-6	143.5	554.388	4.1564	0.00749726
	SB14-10-5	150.5	552.813	3.9098	0.00707255
	SB14-10-4	157.5	555.959	4.17969	0.00751798
	SB14-10-3	162.5	556.28	4.52287	0.00813057
	SB14-10-2	168.5	558.772	3.51205	0.00628531
	SB14-10	177.5	560.986	3.7671	0.00671514
	SB14-9-5	181.5	557.936	10.0255	0.0179689
	SB14-9-4	187.5	561.495	5.40975	0.00963454
	SB14-9-3	191.5	560.681	3.82128	0.00681544
	SB14-9-2	196.5	560.526	3.93679	0.00702338
	SB14-8-5	209.5	564.319	5.93842	0.0105232
	SB14-8-4	215.5	566.019	4.69827	0.00830056
	SB14-8-3	220.5	566.901	3.9053	0.00688886
	SB14-8-2	226.5	568.883	4.94687	0.00869576
	SB14-8	234.5	573.929	4.57811	0.00797679
	SB14-7f	240.5	570.138	4.38919	0.00769846
	SB14-7	290.5	580.884	4.80866	0.00827818
	SB14-C7-2	298.5	584.192	5.75764	0.00985573
	SB14-6	332.5	586.007	4.47494	0.00763632
	SB14-C6-2	340.5	588.258	5.42956	0.0092299
	SB14-C5-2	378.5	598.34	6.15761	0.0102912
	SB14-5	385.5	596.835	5.81371	0.0097409
	SB14-C4-2	404.5	603.038	6.72289	0.0111484
	SB14-4	412.5	602.421	5.72107	0.0094968
	Sb14-6	420.5	602.88	8.17255	0.0135559
	SB14-3	451.5	604.042	6.30073	0.010431
	SB14-C3-2	459.5	605.542	6.38285	0.0105407
	SB14-C2-3	493.5	611.575	7.11271	0.0116301
	SB14-2	501.5	608.154	6.62548	0.0108944
	SB14-C2-2	509.5	615.264	8.37116	0.0136058
	SB14-C1-2	537.5	620.293	10.0299	0.0161697
	SB14-1	545.5	621.218	6.22606	0.0100223
	SB14-Bottom	572.5	622.757	6.43298	0.0103298
	SB32-21-4	8	513.3	2.7	0.00526008
	SB32-21-3	13	514.1	3.8	0.00739156
	SB32-21	20	521.6	2.8	0.0053681
	SB32-21-2	27	524.8	3.4	0.00647866
	SB32-20-4	35	518.2	4.4	0.00849093
	SB32-20-3	43	526.6	2.9	0.00550703
	SB32-20-2	50	531	3.8	0.00715631
	SB32-20	56	532.7	3.2	0.00600713
	SB32-19-7	59	533.4	3.3	0.00618673
	SB32-19-6	62	534.5	3	0.00561272
	SB32-19-5	68	535.7	3.1	0.00578682
	SB32-19-4	72	541.5	3.1	0.00572484
	SB32-19-3	77	538.7	3.3	0.00612586
	SB32-19-2	82	544.8	4.1	0.0075257
	Sb32-19	88	552.2	4.1	0.00742485
	SB32-18-6	101	550.5	4	0.00726612
	SB32-18-5	105	548.7	4.6	0.00838345
	SB32-18-4	110	550.7	4	0.00726348
	SB32-18-3	114	554.6	4.3	0.00775334
	SB32-18-2-1-f	118	565	5.4	0.00955752
	SB32-18-2-1-3	125	555.6	3.8	0.00683945
	SB32-18-2-1-2	131	560.8	4.3	0.00766762
	SB32-18-2-1-s	137	568.6	5.6	0.00984875
	Sb32-18	142	565	4.3	0.00761062
	SB32-17-7	147	560	3.7	0.00660714
	SB32-17-6	153	564.8	3.9	0.0069051
	SB32-17-5	158	571.6	3.7	0.00647306
	SB32-17-4	163	567.7	3.7	0.00651753
	SB32-17-3	168	569.2	4.4	0.00773015
	SB32-C17-2	177	564.9	3.1	0.0054877
	Sb32-C17	183	570.6	3.6	0.00630915
	SB32-16-2k	227	574.3	3.4	0.00592025
	Sb32-16	236	575.7	3.8	0.00660066
	SB32-15-2	274	571.8	4	0.00699545
	SB32-15	282	572.3	4	0.00698934
	Sb32-14-3	308	580.7	3.9	0.00671603
	SB32-14-5	316	573.8	3.8	0.00662252
	Sb32-14-2	334	577.3	4.7	0.00814135
	SB32-14-4	340	573.2	3.8	0.00662945
	Sb32-14	346	587.9	15.1	0.0256846
	Sb32-13	384	579.8	4	0.00689893
	SB32-13-2-1	393	576.8	5.9	0.0102288
	SB32-13-2	393	585.3	4.1	0.00700495
	Sb32-12	442	580.6	4	0.00688942
	SB32-12-2	449	582.8	4.5	0.00772135
	SB32-12-2-1	449	592.1	5.1	0.00861341
	Sb32-11	495	589.3	5	0.00848464
	SB32-11-2	501	590.9	4.2	0.0071078
	Sb32-10	541	593.6	5.1	0.00859164
	SB32-10-2	547	597.4	5	0.0083696
	SB32-9	605	602.3	8	0.0132824
	SB32-9-2	612	598.5	5.4	0.00902256
	Sb32-8	658	608	5.5	0.00904605
	SB32-8-2	665	605.1	5.6	0.00925467
	Sb32-7	705	606.3	5.2	0.00857661
	SB32-7-2	712	607	4.5	0.00741351
	Sb32-6	744	607.5	5.1	0.00839506
	SB32-6-2	751	605.2	4.6	0.00760079
	Sb32-5	784	609.4	6.6	0.0108303
	Sb32-5d	785	610.1	8.9	0.0145878
	SB32-5-2	790	607	5.6	0.0092257
	Sb32-4	822	614.6	7	0.0113895
	SB32-4-2	828	612.9	5	0.00815794
	SB32-3-3	806	618.1	5.4	0.00873645
	SB32-3-2	819	621.1	6.2	0.00998229
	SB32-3-2d	819	617.7	8.1	0.0131132
	SB32-3d	871	614.2	9	0.0146532
	Sb32-3	870	612.3	5.5	0.00898252
	SB32-2-3	901	614.6	5.2	0.00846079
	SB32-2-3K	909	612.5	5.9	0.00963265
	Sb32-2-2	914	620.9	5.8	0.00934128
	Sb32-2	922	619.9	5.7	0.00919503
	Sb32-1-3	948	620.7	5.6	0.00902207
	Sb32-1	966	617.5	6	0.0097166
	SB32-1-2	972	623.7	5.7	0.00913901
	SB32-1-4	977	623.9	6.5	0.0104183
	SB32-1-4d	977	625.6	9.9	0.0158248
	Sb32-B4	995	617	6.1	0.00988655
	Sb32-B3	1050	622.4	5.5	0.00883676
	Sb32-B2-1	1050	618.5	7.2	0.0116411
	SB32-1105	1105	630.3	6.8	0.0107885
	Sb32-B2	1105	624.5	6.7	0.0107286
	Sb32-B1	1170	640.3	8.1	0.0126503
	SB32-1170	1170	638.2	7.4	0.0115951
	Sb58-1	3	426.669	1.25185	0.00293401
	Sb58-2	5	427.23	3.01384	0.00705438
	Sb58-3	10	427.995	1.71247	0.00400115
	Sb58-4	14	428.827	1.01481	0.00236648
	Sb58-5	20	432.796	1.75465	0.00405421
	Sb58-6	25	434.864	1.6797	0.00386259
	Sb58-7	40	435.938	1.40954	0.00323334
	Sb58-8	57	439.312	2.08695	0.00475049
	Sb58-9	75	440.105	1.50901	0.00342874
	Sb58-10	94	442.322	1.34884	0.00304944
	Sb58-11	116	443.001	1.17503	0.00265243
	Sb58-12	182	446.52	1.34133	0.00300396
	Sb58-13	265	452.362	1.34043	0.00296318
	Sb58-14	316	453.591	1.42832	0.00314892
	Sb58-15	370	455.246	1.75032	0.00384477
	Sb58-16	465	459.454	1.83572	0.00399545
	Sb58-17	483	461.487	2.07817	0.00450321
	Sb58-18	625	464.657	1.90512	0.00410006
	SB-61
Cheng et al., 2009	SB61-102	102	229.4	0.7	0.00305144
	SB61-141	141	233.7	1	0.00427899
	Sb61-161	161	236.9	0.2	0.000844238
	Sb61-193	193	237.9	0.3	0.00126103
	Sb61-243	243	241.1	0.2	0.000829531
	Sb61-291	291	242.6	0.3	0.0012366
	Sb61-311	311	245.7	0.3	0.001221
	Sb61-330	330	247.1	0.3	0.00121408
	Sb61-366	366	249.5	0.3	0.0012024
	Sb61-394	394	251.1	0.5	0.00199124
	Sb61-413	413	252.1	0.2	0.000793336
	Sb61-423	423	252.8	0.2	0.000791139
	Sb61-495	495	257.8	0.4	0.00155159
	Sb61-519	519	260	0.3	0.00115385
	Sb61-553	553	317.7	0.7	0.00220334
	Sb61-571	571	319	0.8	0.00250784
	Sb61-D2-571	571	319.2	0.7	0.00219298
	Sb61-623	623	323.7	0.6	0.00185357
	Sb61-742	742	329.2	0.8	0.00243013
	SB61-D3-742	742	329.6	0.6	0.00182039
	Sb61-847	847	333.2	1	0.0030012
	Sb61-960	960	336.3	0.7	0.00208147
	Sb61-1023	1023	338.9	0.6	0.00177043
	Sb61-1055	1055	341.8	1	0.00292569
	Sb61-1143	1143	350.4	0.9	0.00256849
	Sb61-1167	1167	351.9	1	0.00284172
	Sb61-1178	1178	354	0.8	0.00225989
	Sb61-1291	1291	366	1	0.00273224
	Sb61-1313	1313	369.5	1	0.00270636
	Sb61-1334	1334	372.6	1.2	0.00322061
	Sb61-1361	1361	375	0.9	0.0024
	Sb61-1400	1400	378.8	1.1	0.00290391
	Sb61-1450	1450	383.1	1.3	0.00339337
	Sb61-1452	1452	384.2	1.4	0.00364394
Dong et al., 2010	SB10	1mm	2.0892	0.0241	0.0115355
	SB10	17mm	2.814	0.0432	0.0153518
	SB10	30mm	5.7241	0.0338	0.00590486
	SB10	38mm	5.8223	0.0374	0.00642358
	SB10	47mm	6.5691	0.0468	0.00712426
	SB10	61mm	7.166	0.0418	0.0058331
	SB10	71mm	7.4173	0.0371	0.00500182
	SB10	81mm	7.8305	0.0644	0.00822425
	SB10	88mm	7.9745	0.0564	0.00707254
	SB10	112mm	8.4857	0.0582	0.0068586
	SB10	136mm	8.792	0.062	0.00705187
	SB10	155mm	9.2455	0.0588	0.00635985
	SB10	177mm	9.6337	0.0668	0.00693399
	SB10	190mm	9.8167	0.0551	0.00561288
	SB10	205mm	10.1406	0.0717	0.00707059
	SB10	266mm	11.5327	0.0763	0.00661597
	SB27	9mm	2.492	0.0533	0.0213884
	SB27	17mm	2.6329	0.0594	0.0225607
	SB27	28mm	3.1793	0.0601	0.0189035
	SB27	60mm	3.9631	0.0689	0.0173854
	SB27	66mm	4.636	0.1576	0.0339948
	SB27	107mm	6.5746	0.0918	0.0139628
	SB27	152mm	8.3954	0.0767	0.00913596
	SB26	1mm	0.4035	0.021	0.0520446
	SB26	126mm	2.6618	0.0592	0.0222406
	SB26	144mm	3.0328	0.0439	0.0144751
	SB26	162mm	3.3905	0.0725	0.0213833
	SB26	265mm	5.3219	0.0327	0.00614442
	SB43	5mm	0.232	0.009	0.0387931
	SB43	14mm	0.8258	0.0279	0.0337854
	SB43	28mm	1.0471	0.0655	0.0625537
	SB43	63mm	2.5164	0.0416	0.0165316
	SB43	84mm	3.0525	0.0601	0.0196888
	SB43	100mm	3.411	0.0628	0.018411
	SB43	120mm	3.6463	0.0399	0.0109426
	SB43	144mm	4.0193	0.048	0.0119424
	SB43	170mm	4.7534	0.0493	0.0103715
	SB43	193mm	5.6925	0.0671	0.0117874
	SB43	214mm	6.4873	0.05	0.00770737
	SB43	220mm	7.6537	0.0988	0.0129088
	SB43	250mm	8.1909	0.0604	0.00737404
	SB43	280mm	8.5112	0.0722	0.00848294
	SB43	300mm	8.6964	0.0681	0.00783083
	SB43	325mm	9.409	0.031	0.00329472
	SB43	350mm	9.5688	0.1311	0.0137008
	SB43	375mm	10.399	0.034	0.00326955
	SB43	405mm	11.358	0.05	0.00440218
	SB43	424mm	11.4743	0.0961	0.00837524
	SB43	450mm	12.0275	0.1053	0.00875494
	SB43	461mm	12.4173	0.0588	0.00473533
	SB43	472mm	12.6711	0.0736	0.00580849
	SB43	485mm	12.82	0.192	0.0149766
	SB49	14mm	10.2604	0.0945	0.00921017
	SB49	75mm	10.528	0.0455	0.00432181
	SB49	128mm	11.1074	0.0816	0.00734645
	SB49	170mm	11.2806	0.1141	0.0101147
	SB49	178mm	11.361	0.1192	0.010492
	SB49	288mm	12.6641	0.0902	0.0071225
	SB49	300mm	12.929	0.089	0.00688375
	SB44	10mm	7.258	0.066	0.00909341
	SB44	58mm	9.6467	0.0833	0.00863508
	SB44	80mm	10.32	0.0755	0.00731589
	SB44	125mm	11.03	0.0771	0.00699003
	SB44	140mm	11.569	0.096	0.00829804
	SB44	192mm	12.747	0.099	0.00776653

## Sheet: C_U-Pb young
	Final U238/Pb206_mean	Final U238/Pb206_2SE(prop)	Final Pb207/Pb206_mean	Final Pb207/Pb206_2SE(prop)	rho 207Pb/206Pb v 238U/206Pb	Approx_U_PPM_mean
CZD-young
CZD21-21-1-90mm - 1	11095.8	321.896	0.734389	0.0102151	0.113739	16.9573
CZD21-21-1-90mm - 2	30465.4	1316.95	0.529239	0.0164618	-0.460045	17.8245
CZD21-21-1-90mm - 3	28413.3	1274.52	0.553608	0.0172836	-0.416881	15.8068
CZD21-21-1-90mm - 4	28860.1	1709.38	0.555225	0.0215526	-0.628902	16.5042
CZD21-21-1-90mm - 5	13885.9	1075.73	0.696831	0.0146149	-0.6071	16.5957
CZD21-21-1-90mm - 6	43179.8	1970.16	0.426585	0.0202191	-0.558903	20.8245
CZD21-21-1-90mm - 7	26682.3	1217.23	0.566982	0.016062	-0.329814	16.7294
CZD21-21-1-90mm - 8	29534.9	1113.94	0.527793	0.0158775	-0.214339	16.7401
CZD21-21-1-90mm - 9	26727.1	888.572	0.576197	0.0144667	-0.0948667	15.9681
CZD21-21-1-90mm - 10	18711.9	1177.94	0.650122	0.0168779	-0.544806	15.1383
CZD21-21-1-90mm - 11	13023.3	476.31	0.725723	0.0111343	-0.0339702	15.4116
CZD21-21-1-90mm - 12	10290.3	301.257	0.738286	0.00967899	-0.0266442	14.5846
CZD21-21-1-90mm - 13	28310.4	969.284	0.550681	0.0136854	-0.186015	16.5816
CZD21-21-1-90mm - 14	6515.16	181.844	0.773663	0.00841768	0.0525721	14.042
CZD21-21-1-90mm - 15	23919.1	1223.82	0.604851	0.0168191	-0.527175	15.9082
CZD21-21-1-90mm - 17	16599.7	581.952	0.701197	0.0112008	0.00141209	15.9601
CZD21-21-1-90mm - 18	28120.7	886.414	0.569779	0.0148838	-0.0304346	15.1264
CZD21-21-1-90mm - 19	13218.9	501.589	0.703105	0.011143	-0.217018	15.2945
CZD21-21-1-90mm - 20	4806.55	222.706	0.80422	0.00767838	-0.00373139	12.6783
CZD21-21-1-90mm - 21	10480	392.242	0.74318	0.009394	-0.140994	15.7524
CZD21-21-1-90mm - 22	19562.2	1203.04	0.671141	0.0149892	-0.446664	16.391
CZD21-21-1-90mm - 23	7369.88	365.805	0.770792	0.00964154	-0.292532	14.3167
CZD21-21-1-90mm - 24	36918.5	988.766	0.450762	0.0141275	0.265601	17.1107
CZD21-21-1-90mm - 25	6668.06	358.635	0.781923	0.00879073	-0.453733	18.2756
CZD21-21-1-90mm - 26	20781.6	1547.71	0.641063	0.0187422	-0.58966	17.3209
CZD21-21-1-90mm - 27	8804.83	275.644	0.74991	0.00820468	0.0659247	16.243
CZD21-21-1-90mm - 28	17994.1	621.079	0.67105	0.0113226	-0.370739	17.2766
CZD21-21-1-90mm - 29	28026.1	1971.72	0.575525	0.021903	-0.724916	17.3275
CZD21-21-1-90mm - 30	31189.4	1613.94	0.551755	0.0174729	-0.482689	17.7416
CZD21-21-1-90mm - 31	13960.2	598.69	0.70785	0.0107751	-0.256023	18.2359
CZD21-21-1-90mm - 32	30452.5	1450.21	0.538528	0.0168158	-0.318919	20.7169
CZD21-21-1-90mm - 33	14081.4	745.763	0.67546	0.0141074	0.0401507	15.3019
CZD21-21-1-90mm - 34	14845.5	669.657	0.697429	0.012169	-0.18178	16.4506
CZD21-21-1-90mm - 35	12373.1	346.364	0.730216	0.00958004	0.242297	16.8903
CZD21-21-1-90mm - 36	45434.5	2180.89	0.416313	0.0231515	-0.537221	18.1149
CZD21-21-1-90mm - 37	24464	1423.21	0.574185	0.0186881	-0.502217	17.2392
CZD21-21-1-90mm - 38	20594	976.945	0.620223	0.016785	-0.521665	16.7771
CZD21-21-1-90mm - 39	40407	1253.94	0.427409	0.0173827	0.0821805	16.6146
CZD21-21-1-90mm - 40	26097.2	1421.69	0.575269	0.0174176	-0.621588	18.5396
Group Stats	21355.5	3369.86	0.629704	0.0339756		33.1955
